# Supplementary material for: Lateral Approach Circumstomal Open Retrorectus Mesh Repair with Transversus Abdominis Release and Three-Point Stomal Pexy for an Acute-on-Chronic Complex Parastomal Hernia Causing High-Grade Gastric Outlet Obstruction: A Case Report
Source: J Clin Med. 2026 Jul 2;15(13):5193. doi: 10.3390/jcm15135193 (PMC13363675; doi:10.3390/jcm15135193)
Supplement: Supplementary file 1 [file jcm-15-05193-s001.zip]

Archive with 1 entries (1 files):
- jcm-4396869-supplementary.pdf
